# Supplementary material for: Prevalence of Wheezing and Its Association with Environmental Tobacco Smoke Exposure among Rural and Urban Preschool Children in Mpumalanga Province, South Africa
Source: Int J Environ Res Public Health. 2024 Apr 11;21(4):469. doi: 10.3390/ijerph21040469 (PMC11050571; doi:10.3390/ijerph21040469)
Supplement: Supplementary file 1 [file ijerph-21-00469-s001.zip]

Archive with 1 entries (1 files):
- ijerph-2913967-supplementary.pdf
